# Supplementary material for: miR‐138‐5p inhibits proliferation and invasion in kidney renal clear cell carcinoma by targeting SINA3 and regulation of the Notch signaling pathway
Source: J Clin Lab Anal. 2021 Sep 29;35(11):e23766. doi: 10.1002/jcla.23766 (PMC8605131; doi:10.1002/jcla.23766)
Supplement: Supplementary file 3 — Table S3 [file JCLA-35-e23766-s003.xls]

x
hsa-mir-676	1.38973486607519e-07
hsa-mir-139	8.36158772110629e-07
hsa-mir-144	2.12382119491039e-06
hsa-mir-23b	2.35407502868767e-06
hsa-mir-101-1	3.10403678760451e-06
hsa-mir-10b	5.50603908677783e-06
hsa-mir-451	8.68765998696119e-06
hsa-mir-24-1	1.09520782838324e-05
hsa-mir-107	1.69419037077123e-05
hsa-mir-138-1	3.51858637915869e-05
hsa-let-7a-3	4.00704337333302e-05
hsa-mir-3074	4.01168447591305e-05
hsa-mir-204	4.02668688109786e-05
hsa-let-7a-1	5.25721392110601e-05
hsa-let-7a-2	5.25721392110601e-05
hsa-mir-612	0.000119873545574967
hsa-mir-194-1	0.000139125524534767
hsa-mir-101-2	0.000140381963588898
hsa-mir-455	0.000151074107995974
hsa-mir-194-2	0.00018374936235388
hsa-mir-769	0.000204206089052472
hsa-mir-181a-1	0.000222699804641291
hsa-mir-26a-1	0.000270905561257528
hsa-mir-1305	0.000291215535897615
hsa-mir-192	0.00033735748195507
hsa-mir-486	0.000343628059002232
hsa-mir-1248	0.000399451715663246
hsa-mir-3614	0.000441802719205353
hsa-mir-338	0.000449009467455075
hsa-mir-584	0.00048828312889726
hsa-mir-190	0.000492726159442514
hsa-mir-151	0.000567326083245168
hsa-mir-3193	0.000623322051018671
hsa-mir-27b	0.000625604065318641
hsa-mir-135a-2	0.000688669901591221
hsa-mir-2276	0.000750517396480577
hsa-mir-183	0.000773452360486759
hsa-mir-125a	0.000928078609061744
hsa-mir-30e	0.00100043034280251
hsa-mir-500a	0.00103706239693169
hsa-mir-361	0.00107886114585654
hsa-mir-99b	0.00111900213277172
hsa-mir-3651	0.00112092902361061
hsa-mir-2355	0.001148494538176
hsa-mir-885	0.00132230647368781
hsa-mir-130b	0.00150871355155158
hsa-let-7b	0.00162098925019705
hsa-mir-128-2	0.00176391068689485
hsa-mir-31	0.00184799287363469
hsa-mir-1468	0.0018869952143189
hsa-mir-875	0.00189647541262683
hsa-mir-378c	0.00192652939342919
hsa-mir-221	0.00199642728697447
hsa-let-7e	0.00210817682460884
hsa-mir-3676	0.00226404813446079
hsa-mir-155	0.00252138672764879
hsa-mir-140	0.00270381540620879
hsa-mir-181b-1	0.00301129052626592
hsa-mir-629	0.00306258384840141
hsa-mir-126	0.00312671415597743
hsa-mir-10a	0.00324599307809703
hsa-let-7c	0.00335291996889631
hsa-mir-34c	0.00341810312577939
hsa-mir-19b-1	0.00361242406626494
hsa-mir-744	0.00364405365852138
hsa-mir-519a-2	0.00384305195214285
hsa-mir-9-1	0.00394711765559175
hsa-mir-374a	0.00399848364818811
hsa-mir-512-2	0.00448503830142277
hsa-mir-1251	0.00451205121095855
hsa-mir-215	0.00463953949725715
hsa-mir-532	0.00473757338298364
hsa-mir-1287	0.00481281492799923
hsa-mir-21	0.0049959217559169
hsa-mir-135b	0.00500294364162923
hsa-mir-145	0.0052381759710296
hsa-mir-128-1	0.00524701446726727
hsa-let-7f-2	0.00541301411248429
hsa-mir-3607	0.0059969062021713
hsa-mir-376b	0.00628896328959438
hsa-mir-219-1	0.00631666692920463
hsa-mir-3681	0.00711463660843581
hsa-mir-320e	0.0076179548143116
hsa-mir-99a	0.0079615363807255
hsa-mir-660	0.00809092697661362
hsa-mir-9-2	0.00882719439030455
hsa-mir-30a	0.0096705829496827
hsa-mir-1976	0.00979380028351862
hsa-mir-138-2	0.0103731386850651
hsa-mir-519a-1	0.0106382806397767
hsa-mir-143	0.0106700935168849
hsa-mir-182	0.011136524078982
hsa-mir-95	0.0118837779604762
hsa-mir-378	0.0123777759596977
hsa-mir-1293	0.0131414962161736
hsa-mir-3170	0.0139671717298341
hsa-mir-18a	0.0148181017099683
hsa-mir-328	0.0151482750973766
hsa-mir-22	0.0161169350614149
hsa-mir-223	0.0164029470603452
hsa-mir-200a	0.0167032949294117
hsa-mir-149	0.0171551451100511
hsa-mir-181a-2	0.0176528118783608
hsa-mir-181c	0.0176643436010228
hsa-mir-188	0.0189358967718097
hsa-mir-296	0.0190957960984285
hsa-mir-501	0.0200377407444375
hsa-mir-655	0.0206914299981035
hsa-mir-137	0.0207823054620996
hsa-mir-3917	0.0209595093074488
hsa-mir-96	0.0213891700939488
hsa-mir-324	0.022679981237078
hsa-mir-1181	0.0227105223792974
hsa-mir-627	0.0230614576968016
hsa-mir-7-1	0.0232269704222207
hsa-mir-3678	0.024192381253033
hsa-mir-29c	0.0246551014850818
hsa-mir-301a	0.0246570602706504
hsa-mir-15a	0.0249880775714776
hsa-mir-1269	0.0252315768931283
hsa-mir-502	0.0266175400393796
hsa-mir-511-1	0.0276657867041713
hsa-mir-3941	0.0278567960115365
hsa-mir-551b	0.0292991455501722
hsa-mir-760	0.0293751222404934
hsa-mir-891a	0.0294631843893111
hsa-mir-652	0.0304470918628131
hsa-mir-29b-1	0.0309081039099234
hsa-mir-124-3	0.0310633913966926
hsa-mir-124-2	0.0323837830646003
hsa-mir-376c	0.0334691947559687
hsa-mir-802	0.035884134144494
hsa-mir-3922	0.0361973138542692
hsa-mir-335	0.0370036800016565
hsa-mir-3200	0.0398272210476724
hsa-mir-30d	0.0402732083085326
hsa-mir-124-1	0.0406149147451079
hsa-mir-129-2	0.0406413264190609
hsa-mir-3667	0.0422355305732212
hsa-mir-326	0.0428824902838781
hsa-mir-301b	0.044425983658118
hsa-mir-628	0.0450382682413177
hsa-mir-1270-2	0.0457443285228639
hsa-mir-1254	0.0461357399597037
hsa-mir-320a	0.047680930108757
hsa-mir-142	0.0481481257343155
hsa-mir-1262	0.0495574558312848
hsa-mir-9-3	0.0503240477914292
hsa-mir-24-2	0.0506733848234603
hsa-mir-25	0.0507008245177097
hsa-mir-129-1	0.050832580786647
hsa-mir-365-2	0.0522385383394296
hsa-mir-1247	0.0533209622604719
hsa-mir-1225	0.0543432128782397
hsa-mir-23a	0.0543448330866184
hsa-mir-26a-2	0.0549226745669187
hsa-mir-202	0.05539800141297
hsa-mir-98	0.0566614746406549
hsa-mir-199b	0.0568317469841169
hsa-mir-514b	0.0577578986640158
hsa-mir-499	0.0616670126437631
hsa-mir-122	0.0620890187373159
hsa-mir-1270-1	0.0625581622438481
hsa-mir-429	0.0637421303915491
hsa-mir-556	0.0640777014212116
hsa-mir-196a-1	0.0648513260455998
hsa-mir-505	0.0654954376148551
hsa-mir-589	0.0684262588769003
hsa-mir-219-2	0.0689179736401435
hsa-let-7f-1	0.0700637439338406
hsa-mir-618	0.0707419833910236
hsa-mir-193b	0.0722227625677471
hsa-mir-1179	0.074953584311195
hsa-mir-653	0.0788079109584379
hsa-mir-3655	0.0797829249374427
hsa-mir-200b	0.0805284459543237
hsa-mir-412	0.0834583140228148
hsa-mir-23c	0.0839918729062848
hsa-mir-1185-1	0.0851259907227355
hsa-mir-3125	0.0854699346698944
hsa-mir-1271	0.0875440176634932
hsa-mir-489	0.0900089259643466
hsa-mir-891b	0.0904665547878827
hsa-mir-3605	0.0933456221902178
hsa-mir-365-1	0.0938597891109569
hsa-mir-146b	0.0949140804580975
hsa-mir-1256	0.0955372327738896
hsa-mir-503	0.0980143734583592
hsa-mir-874	0.0999185583827285
hsa-mir-2110	0.102286915802511
hsa-mir-599	0.102962015192986
hsa-mir-513c	0.103200214883323
hsa-mir-1306	0.103994417652574
hsa-mir-765	0.106384625571909
hsa-mir-889	0.108366399877187
hsa-mir-548y	0.108678369404647
hsa-mir-890	0.111220446753939
hsa-mir-340	0.112154192325054
hsa-mir-92a-2	0.112333065900006
hsa-mir-3127	0.113014671537489
hsa-mir-92b	0.113505117806415
hsa-mir-3188	0.114466699441733
hsa-mir-190b	0.116161947664699
hsa-mir-3158-2	0.116577223646412
hsa-mir-3130-1	0.11718563074552
hsa-mir-376a-2	0.118171894870883
hsa-mir-181b-2	0.119693710564904
hsa-let-7d	0.120914623976619
hsa-mir-100	0.121625309819502
hsa-mir-135a-1	0.122743977754248
hsa-mir-222	0.122885637940854
hsa-mir-577	0.123331291626359
hsa-mir-483	0.124995896690526
hsa-mir-1228	0.131827105883973
hsa-mir-671	0.132176364774956
hsa-mir-3065	0.138393936142028
hsa-mir-153-2	0.13839840768847
hsa-mir-3177	0.13854584483371
hsa-mir-548j	0.142006268491389
hsa-mir-643	0.143610138508912
hsa-mir-3199-2	0.147546760951372
hsa-mir-424	0.153554730695096
hsa-mir-320d-2	0.154103286395614
hsa-mir-320c-1	0.154856299603904
hsa-mir-592	0.159835340835365
hsa-mir-1197	0.160860398741257
hsa-mir-30c-1	0.172984737571008
hsa-mir-514-2	0.174450571177954
hsa-mir-150	0.181594396315512
hsa-mir-1226	0.188105819505117
hsa-mir-425	0.188581243742505
hsa-mir-659	0.189875403245655
hsa-mir-411	0.191476097354568
hsa-mir-3940	0.194617657220373
hsa-mir-330	0.196502855048801
hsa-mir-148b	0.197720832514044
hsa-mir-106b	0.197786568724183
hsa-mir-887	0.204850104012997
hsa-mir-3928	0.204926081823604
hsa-mir-3684	0.206326258798317
hsa-mir-210	0.208915195684304
hsa-mir-3652	0.219739631339788
hsa-mir-3934	0.220613793622361
hsa-mir-664	0.221892627429518
hsa-mir-3613	0.222789260625534
hsa-mir-937	0.224683271690178
hsa-mir-206	0.22499410533279
hsa-mir-133a-2	0.226787827926318
hsa-mir-199a-1	0.226827405946569
hsa-mir-504	0.227635574814463
hsa-mir-372	0.231022370727725
hsa-mir-29b-2	0.232768215423466
hsa-mir-27a	0.233733131205654
hsa-mir-130a	0.239614835283596
hsa-mir-3936	0.24234053209556
hsa-mir-203	0.242609010543693
hsa-mir-1301	0.244341367331877
hsa-mir-199a-2	0.249099272423491
hsa-mir-3117	0.251746190305547
hsa-mir-500b	0.253717549912579
hsa-mir-3149	0.255362229326536
hsa-mir-195	0.255860720683726
hsa-mir-548k	0.256076617549723
hsa-mir-598	0.256112629512878
hsa-mir-197	0.256740244966759
hsa-mir-767	0.262366253121596
hsa-mir-105-2	0.262716171545961
hsa-mir-1255a	0.263688185079332
hsa-mir-127	0.264155190831496
hsa-mir-3654	0.265278534741893
hsa-mir-125b-1	0.266136285695893
hsa-mir-32	0.268188785915838
hsa-mir-409	0.279533123139292
hsa-mir-363	0.283291498517657
hsa-mir-3157	0.28361832153022
hsa-mir-663	0.284728916998533
hsa-mir-3131	0.289500113975261
hsa-mir-485	0.289768400329581
hsa-mir-181d	0.290982109857616
hsa-mir-4326	0.296117117511741
hsa-mir-3688	0.296943775401973
hsa-mir-450a-1	0.2991592680267
hsa-mir-374b	0.299174285307653
hsa-mir-214	0.307801097558416
hsa-mir-511-2	0.31321412169371
hsa-mir-624	0.315323868772514
hsa-mir-494	0.316293862935033
hsa-mir-15b	0.317918157866294
hsa-mir-3912	0.317958359109138
hsa-mir-510	0.319489907685973
hsa-mir-3691	0.321249092917732
hsa-mir-548e	0.321405035660943
hsa-mir-196a-2	0.322279269276603
hsa-mir-3199-1	0.322316841277774
hsa-mir-585	0.322411602444421
hsa-mir-3653	0.324157921364716
hsa-mir-1288	0.327662246725818
hsa-mir-2115	0.332003408122496
hsa-mir-93	0.332242006821891
hsa-mir-605	0.333020328197321
hsa-mir-2114	0.333489383046609
hsa-mir-216b	0.336285396151901
hsa-mir-3144	0.338120063119437
hsa-mir-581	0.341566118663541
hsa-mir-939	0.344311746825525
hsa-mir-19a	0.344565606306433
hsa-mir-7-2	0.34459876768422
hsa-mir-1277	0.346779960621748
hsa-mir-3609	0.348790043123639
hsa-mir-196b	0.353868933452226
hsa-mir-514-1	0.355625058423222
hsa-mir-1291	0.356747003374888
hsa-mir-153-1	0.3650668861838
hsa-mir-30c-2	0.367268889900671
hsa-mir-3124	0.368242089827971
hsa-mir-3690	0.370461801650072
hsa-mir-3173	0.371678854918221
hsa-mir-217	0.372224470360607
hsa-mir-491	0.372563713218248
hsa-mir-26b	0.372591747885519
hsa-mir-541	0.385638601212426
hsa-mir-320c-2	0.385944174271329
hsa-mir-935	0.390575395322651
hsa-mir-1284	0.394516750337395
hsa-mir-548s	0.394611321229381
hsa-mir-205	0.39931689125659
hsa-mir-216a	0.400085875592868
hsa-mir-329-1	0.407429218501493
hsa-mir-20a	0.411274581256885
hsa-mir-548o	0.419953371903838
hsa-mir-432	0.422945830654428
hsa-mir-7-3	0.423061050113729
hsa-mir-1537	0.4233367493806
hsa-mir-3140	0.424675434145401
hsa-mir-877	0.432121775922409
hsa-mir-3619	0.43408687521016
hsa-mir-345	0.437229969757457
hsa-mir-92a-1	0.437296120172046
hsa-mir-615	0.438946178879941
hsa-mir-147b	0.441431419723653
hsa-mir-342	0.442387443590133
hsa-mir-625	0.443234325186066
hsa-mir-29a	0.443770546424236
hsa-mir-766	0.45229619603292
hsa-mir-3161	0.455874090928417
hsa-mir-873	0.458375696170045
hsa-mir-1275	0.461850611444359
hsa-mir-421	0.464225978014083
hsa-mir-1180	0.464887806452888
hsa-mir-550a-1	0.467049417656123
hsa-mir-34b	0.467188974434736
hsa-mir-433	0.469640302251546
hsa-mir-331	0.47130748040591
hsa-mir-548b	0.475000814663469
hsa-mir-3189	0.475031928149925
hsa-mir-942	0.475767969110097
hsa-mir-484	0.478071805903004
hsa-mir-548v	0.479732295996338
hsa-mir-940	0.480104890393345
hsa-mir-495	0.482332643845618
hsa-mir-1911	0.485233733446679
hsa-mir-369	0.488223133638852
hsa-mir-17	0.491482418157671
hsa-mir-218-2	0.491724261783192
hsa-mir-892a	0.492334929142413
hsa-mir-323	0.493887852657803
hsa-mir-590	0.494506708567562
hsa-mir-509-2	0.496491078856898
hsa-mir-375	0.498815204495231
hsa-mir-1285-1	0.501312182308054
hsa-mir-132	0.501835674647025
hsa-mir-3682	0.501976543219367
hsa-mir-641	0.502920191505016
hsa-mir-18b	0.505343126134756
hsa-mir-374c	0.515007644859154
hsa-mir-3647	0.516626119749033
hsa-mir-580	0.517702175440418
hsa-mir-103-1	0.518508165503281
hsa-mir-892b	0.51869583762382
hsa-mir-423	0.521610631623256
hsa-mir-3620	0.523384889581054
hsa-mir-934	0.524539448336223
hsa-mir-616	0.530401444993601
hsa-mir-373	0.530809331242377
hsa-let-7i	0.534050516680139
hsa-mir-656	0.536496800310044
hsa-mir-513b	0.537964128704873
hsa-mir-3187	0.538625047481701
hsa-mir-542	0.543991522765248
hsa-mir-212	0.544818926178832
hsa-mir-3610	0.545447513283625
hsa-mir-597	0.547996829974032
hsa-mir-1910	0.548724336853272
hsa-mir-607	0.55300108390013
hsa-mir-561	0.562540580918625
hsa-mir-106a	0.567507375809896
hsa-mir-509-1	0.567992626074163
hsa-mir-1298	0.568431903203282
hsa-mir-520a	0.569142290992506
hsa-mir-34a	0.569395042413141
hsa-mir-1227	0.573246136164581
hsa-mir-376a-1	0.575339500225803
hsa-mir-488	0.579589475925556
hsa-mir-3926-2	0.581277896350293
hsa-mir-362	0.58869079614167
hsa-mir-1296	0.591231669484937
hsa-mir-506	0.592209915814649
hsa-mir-3150b	0.594772107681909
hsa-mir-337	0.59691424346473
hsa-mir-16-2	0.599028348726901
hsa-mir-3158-1	0.600635287517148
hsa-mir-377	0.603921249682104
hsa-mir-450b	0.604201295356157
hsa-mir-3662	0.607097529053085
hsa-mir-539	0.607913064241222
hsa-mir-28	0.609013467960772
hsa-mir-513a-2	0.610932348722349
hsa-mir-370	0.615519424014977
hsa-mir-320d-1	0.615990504960225
hsa-mir-3680	0.616130343516287
hsa-mir-3194	0.617319483121195
hsa-mir-1249	0.620220404535107
hsa-mir-452	0.620955803679101
hsa-mir-211	0.621099330789675
hsa-mir-888	0.622101207580004
hsa-mir-545	0.624540336958734
hsa-mir-152	0.624730620129284
hsa-mir-3939	0.629041672892609
hsa-mir-339	0.629163457310023
hsa-let-7g	0.630511559338437
hsa-mir-141	0.630745938283131
hsa-mir-1258	0.631989775623693
hsa-mir-1229	0.632107883820197
hsa-mir-148a	0.638826024513304
hsa-mir-185	0.639464486066819
hsa-mir-487a	0.647698362272743
hsa-mir-1307	0.649962638535153
hsa-mir-3913-1	0.65030636754174
hsa-mir-125b-2	0.651744326492303
hsa-mir-466	0.655442302693404
hsa-mir-493	0.664984501047809
hsa-mir-3615	0.674868720571555
hsa-mir-1274b	0.676761272507201
hsa-mir-410	0.682517004414952
hsa-mir-496	0.68405004281999
hsa-mir-1266	0.685663052412396
hsa-mir-3154	0.689132395468082
hsa-mir-654	0.690961683892851
hsa-mir-1294	0.693349539642924
hsa-mir-2116	0.697568759116726
hsa-mir-3909	0.703422768665736
hsa-mir-636	0.7119480311232
hsa-mir-20b	0.712783207501143
hsa-mir-570	0.715508861298653
hsa-mir-526b	0.716165682446456
hsa-mir-200c	0.723869826501356
hsa-mir-497	0.726479161815607
hsa-mir-3944	0.728012821008453
hsa-mir-184	0.728800163452494
hsa-mir-3687	0.730275160745219
hsa-mir-1250	0.735362796390483
hsa-mir-450a-2	0.737338542428774
hsa-mir-3611	0.740093331728365
hsa-mir-136	0.74421203710697
hsa-mir-758	0.744852994094042
hsa-mir-3622a	0.745223974878009
hsa-mir-651	0.746744699806551
hsa-mir-3191	0.751627903020372
hsa-mir-944	0.752747797594663
hsa-mir-329-2	0.753544278395249
hsa-mir-299	0.75478182737415
hsa-mir-582	0.755378744733077
hsa-mir-639	0.761012850091602
hsa-mir-320b-2	0.765732243754216
hsa-mir-1276	0.768378636293658
hsa-mir-1-2	0.776577939555993
hsa-mir-3152	0.781918894991108
hsa-mir-579	0.787191506758205
hsa-mir-19b-2	0.788812534477888
hsa-mir-3145	0.790501478301302
hsa-mir-642a	0.790811137064201
hsa-mir-3664	0.793211095130536
hsa-mir-381	0.793993293627585
hsa-mir-548q	0.795174837863328
hsa-mir-3648	0.798102761739818
hsa-mir-187	0.800618155814182
hsa-mir-2278	0.80887355047262
hsa-mir-33b	0.811905002361526
hsa-mir-224	0.813186667683001
hsa-mir-33a	0.813473782833763
hsa-mir-323b	0.816406021374927
hsa-mir-1304	0.817347362813309
hsa-mir-1245	0.825862542657514
hsa-mir-550a-2	0.836933159951603
hsa-mir-382	0.837296413945807
hsa-mir-193a	0.838998184787846
hsa-mir-3174	0.840922243814201
hsa-mir-3677	0.841341113444519
hsa-mir-574	0.845920997238344
hsa-mir-708	0.846139656074078
hsa-mir-105-1	0.850597033983824
hsa-mir-3155	0.850961649532731
hsa-mir-551a	0.85366170855539
hsa-mir-3618	0.853909155311332
hsa-mir-449a	0.854422700652153
hsa-mir-490	0.854617789927262
hsa-mir-30b	0.855134971288514
hsa-mir-3926-1	0.855316614181798
hsa-mir-3176	0.860569846071036
hsa-mir-3190	0.861628959122106
hsa-mir-509-3	0.862936140131831
hsa-mir-543	0.863514496113018
hsa-mir-665	0.867295777263955
hsa-mir-134	0.870514655006688
hsa-mir-454	0.872153720741729
hsa-mir-191	0.882141885708591
hsa-mir-379	0.882631576723499
hsa-mir-133b	0.885379043404653
hsa-mir-154	0.886204432201398
hsa-mir-103-2	0.888584781956692
hsa-mir-576	0.893464077424067
hsa-mir-3942	0.897818136809558
hsa-mir-346	0.902303143566201
hsa-mir-218-1	0.91254293380649
hsa-mir-552	0.9134702033402
hsa-mir-508	0.917208520909112
hsa-mir-133a-1	0.918421138373832
hsa-mir-675	0.921932786244789
hsa-mir-186	0.927849067252407
hsa-mir-3937	0.92892455382057
hsa-mir-513a-1	0.93123542948121
hsa-mir-1224	0.933276753539959
hsa-mir-1292	0.936797416140773
hsa-mir-507	0.94251112533347
hsa-mir-632	0.943348978410194
hsa-mir-876	0.94337633528216
hsa-mir-146a	0.946982184258363
hsa-mir-487b	0.950208277728908
hsa-mir-1295	0.958620757270524
hsa-mir-1538	0.959758949941156
hsa-mir-431	0.965876991329406
hsa-mir-3129	0.970983505523749
hsa-mir-578	0.972742356165759
hsa-mir-2277	0.977597074406741
hsa-mir-514-3	0.97846638063329
hsa-mir-3136	0.979746040888522
hsa-mir-3617	0.980814507054138
hsa-mir-16-1	0.982297990094142
hsa-mir-380	0.992522226617158
hsa-mir-4286	0.992838114356656
hsa-mir-3920	0.992879187734713
hsa-mir-658	0.995001421042074
