# Supplementary material for: miR‐138‐5p inhibits proliferation and invasion in kidney renal clear cell carcinoma by targeting SINA3 and regulation of the Notch signaling pathway
Source: J Clin Lab Anal. 2021 Sep 29;35(11):e23766. doi: 10.1002/jcla.23766 (PMC8605131; doi:10.1002/jcla.23766)
Supplement: Supplementary file 4 — Table S4 [file JCLA-35-e23766-s001.xls]

	coef	se	z	p	HR	HRse	HRz	HRp	HRCILL	HRCIUL
hsa-mir-100	0.658	0.185	3.566	0	1.932	0.357	2.612	0.009	1.345	2.774
hsa-mir-101-1	0.63	0.175	3.603	0	1.878	0.329	2.673	0.008	1.333	2.647
hsa-mir-125a	0.589	0.166	3.536	0	1.801	0.3	2.673	0.008	1.3	2.496
hsa-mir-1270-2	0.58	0.165	3.516	0	1.785	0.294	2.669	0.008	1.292	2.466
hsa-mir-139	0.632	0.175	3.617	0	1.882	0.329	2.681	0.007	1.336	2.65
hsa-mir-192	0.787	0.165	4.763	0	2.197	0.363	3.297	0.001	1.589	3.037
hsa-mir-194-1	0.801	0.167	4.806	0	2.227	0.371	3.307	0.001	1.607	3.088
hsa-mir-194-2	0.806	0.166	4.843	0	2.239	0.373	3.325	0.001	1.616	3.102
hsa-mir-3074	0.589	0.169	3.481	0	1.802	0.305	2.631	0.009	1.293	2.51
hsa-mir-612	-0.648	0.179	-3.617	0	0.523	0.094	-5.088	0	0.368	0.743
hsa-mir-676	0.86	0.197	4.363	0	2.364	0.466	2.926	0.003	1.606	3.479
hsa-let-7a-3	0.543	0.17	3.19	0.001	1.721	0.293	2.461	0.014	1.233	2.403
hsa-mir-107	0.588	0.172	3.417	0.001	1.801	0.31	2.583	0.01	1.285	2.524
hsa-mir-1248	-0.542	0.164	-3.305	0.001	0.582	0.095	-4.386	0	0.422	0.802
hsa-mir-19b-1	0.585	0.17	3.446	0.001	1.796	0.305	2.608	0.009	1.287	2.505
hsa-mir-215	0.563	0.166	3.401	0.001	1.756	0.291	2.6	0.009	1.269	2.429
hsa-mir-2276	0.79	0.233	3.389	0.001	2.203	0.513	2.343	0.019	1.395	3.478
hsa-mir-23b	0.604	0.174	3.465	0.001	1.829	0.319	2.601	0.009	1.3	2.574
hsa-mir-24-1	0.549	0.171	3.217	0.001	1.732	0.296	2.475	0.013	1.239	2.421
hsa-mir-3193	0.552	0.172	3.21	0.001	1.737	0.299	2.467	0.014	1.24	2.434
hsa-mir-361	0.557	0.166	3.358	0.001	1.746	0.29	2.575	0.01	1.261	2.417
hsa-mir-378	0.553	0.166	3.336	0.001	1.738	0.288	2.563	0.01	1.256	2.405
hsa-mir-378c	0.528	0.166	3.179	0.001	1.695	0.281	2.471	0.013	1.224	2.346
hsa-mir-519a-2	-1.036	0.299	-3.462	0.001	0.355	0.106	-6.075	0	0.197	0.638
hsa-mir-875	0.698	0.202	3.45	0.001	2.009	0.406	2.484	0.013	1.352	2.986
hsa-mir-99b	0.554	0.165	3.362	0.001	1.74	0.286	2.582	0.01	1.26	2.402
hsa-let-7a-1	0.537	0.17	3.157	0.002	1.711	0.291	2.443	0.015	1.226	2.389
hsa-let-7a-2	0.537	0.17	3.157	0.002	1.711	0.291	2.443	0.015	1.226	2.389
hsa-let-7b	0.519	0.166	3.132	0.002	1.68	0.278	2.444	0.015	1.214	2.325
hsa-mir-10b	0.521	0.171	3.053	0.002	1.683	0.287	2.38	0.017	1.205	2.352
hsa-mir-1270-1	0.509	0.164	3.109	0.002	1.664	0.273	2.436	0.015	1.207	2.294
hsa-mir-181a-1	0.531	0.168	3.156	0.002	1.7	0.286	2.449	0.014	1.223	2.364
hsa-mir-190	0.512	0.168	3.05	0.002	1.668	0.28	2.388	0.017	1.201	2.318
hsa-mir-219-1	0.528	0.172	3.077	0.002	1.696	0.291	2.39	0.017	1.211	2.374
hsa-mir-629	0.523	0.167	3.14	0.002	1.688	0.281	2.445	0.014	1.217	2.34
hsa-mir-144	0.526	0.174	3.018	0.003	1.691	0.295	2.347	0.019	1.202	2.38
hsa-mir-3655	0.521	0.175	2.982	0.003	1.683	0.294	2.325	0.02	1.195	2.37
hsa-mir-128-2	0.482	0.166	2.904	0.004	1.619	0.268	2.305	0.021	1.169	2.24
hsa-mir-1468	0.477	0.167	2.848	0.004	1.611	0.27	2.265	0.023	1.16	2.237
hsa-mir-181b-1	0.478	0.167	2.871	0.004	1.613	0.269	2.282	0.022	1.164	2.236
hsa-mir-455	0.5	0.172	2.911	0.004	1.649	0.283	2.291	0.022	1.178	2.309
hsa-mir-101-2	0.473	0.169	2.795	0.005	1.605	0.272	2.227	0.026	1.152	2.236
hsa-mir-328	0.457	0.163	2.799	0.005	1.58	0.258	2.246	0.025	1.147	2.177
hsa-mir-551b	0.466	0.167	2.792	0.005	1.593	0.266	2.232	0.026	1.149	2.209
hsa-mir-769	0.481	0.171	2.817	0.005	1.618	0.276	2.236	0.025	1.158	2.261
hsa-mir-181a-2	0.462	0.167	2.775	0.006	1.588	0.264	2.222	0.026	1.145	2.201
hsa-mir-204	0.471	0.173	2.727	0.006	1.602	0.277	2.174	0.03	1.142	2.248
hsa-mir-3607	0.453	0.164	2.765	0.006	1.573	0.257	2.224	0.026	1.141	2.167
hsa-mir-3651	-0.487	0.177	-2.759	0.006	0.614	0.109	-3.555	0	0.435	0.868
hsa-mir-451	0.476	0.172	2.769	0.006	1.609	0.276	2.204	0.028	1.149	2.253
hsa-let-7f-2	0.455	0.169	2.7	0.007	1.577	0.266	2.169	0.03	1.133	2.194
hsa-mir-1251	0.438	0.166	2.636	0.008	1.549	0.257	2.135	0.033	1.119	2.146
hsa-mir-130b	-0.443	0.166	-2.668	0.008	0.642	0.107	-3.357	0.001	0.464	0.889
hsa-mir-135a-2	0.512	0.193	2.653	0.008	1.669	0.322	2.076	0.038	1.143	2.437
hsa-mir-221	-0.434	0.164	-2.644	0.008	0.648	0.106	-3.311	0.001	0.469	0.894
hsa-mir-338	0.441	0.167	2.641	0.008	1.555	0.26	2.135	0.033	1.12	2.157
hsa-mir-891b	-0.617	0.234	-2.643	0.008	0.539	0.126	-3.656	0	0.341	0.853
hsa-mir-138-1	-0.433	0.165	-2.619	0.009	0.649	0.107	-3.278	0.001	0.469	0.897
hsa-mir-196a-1	0.425	0.162	2.625	0.009	1.53	0.248	2.138	0.033	1.114	2.103
hsa-mir-34c	-0.421	0.162	-2.598	0.009	0.656	0.106	-3.231	0.001	0.478	0.902
hsa-mir-3654	0.483	0.184	2.618	0.009	1.62	0.299	2.077	0.038	1.129	2.326
hsa-mir-628	0.426	0.164	2.606	0.009	1.532	0.251	2.122	0.034	1.111	2.111
hsa-mir-140	0.42	0.163	2.569	0.01	1.522	0.249	2.098	0.036	1.105	2.096
hsa-mir-223	-0.416	0.161	-2.581	0.01	0.66	0.106	-3.201	0.001	0.481	0.905
hsa-mir-3678	0.416	0.163	2.56	0.01	1.516	0.247	2.094	0.036	1.102	2.085
hsa-mir-3941	0.433	0.168	2.572	0.01	1.542	0.26	2.087	0.037	1.109	2.146
hsa-mir-500a	0.434	0.169	2.567	0.01	1.543	0.261	2.083	0.037	1.108	2.148
hsa-mir-124-2	0.6	0.235	2.548	0.011	1.822	0.429	1.916	0.055	1.148	2.89
hsa-mir-128-1	0.419	0.165	2.534	0.011	1.52	0.251	2.071	0.038	1.1	2.101
hsa-mir-335	-0.412	0.162	-2.533	0.011	0.663	0.108	-3.134	0.002	0.482	0.911
hsa-mir-21	-0.415	0.165	-2.52	0.012	0.66	0.109	-3.124	0.002	0.478	0.912
hsa-mir-3130-1	0.423	0.168	2.521	0.012	1.526	0.256	2.056	0.04	1.099	2.121
hsa-mir-3170	0.408	0.163	2.501	0.012	1.504	0.245	2.054	0.04	1.092	2.07
hsa-mir-3681	0.597	0.242	2.471	0.013	1.817	0.439	1.861	0.063	1.131	2.917
hsa-mir-3614	-0.399	0.162	-2.46	0.014	0.671	0.109	-3.023	0.003	0.488	0.922
hsa-mir-891a	-0.399	0.162	-2.463	0.014	0.671	0.109	-3.027	0.002	0.488	0.922
hsa-mir-26a-1	0.402	0.167	2.408	0.016	1.495	0.25	1.983	0.047	1.078	2.074
hsa-mir-3615	0.397	0.164	2.418	0.016	1.487	0.244	1.996	0.046	1.078	2.051
hsa-mir-486	0.41	0.17	2.413	0.016	1.507	0.256	1.979	0.048	1.08	2.104
hsa-mir-137	-0.469	0.196	-2.391	0.017	0.625	0.123	-3.051	0.002	0.426	0.919
hsa-mir-99a	0.389	0.164	2.376	0.017	1.475	0.241	1.969	0.049	1.07	2.032
hsa-mir-3188	0.446	0.191	2.33	0.02	1.562	0.299	1.88	0.06	1.073	2.274
hsa-mir-499	0.385	0.166	2.315	0.021	1.469	0.244	1.922	0.055	1.061	2.035
hsa-mir-22	0.383	0.167	2.297	0.022	1.467	0.244	1.909	0.056	1.058	2.033
hsa-mir-1976	0.373	0.164	2.272	0.023	1.451	0.238	1.897	0.058	1.052	2.001
hsa-mir-3917	0.398	0.175	2.28	0.023	1.489	0.26	1.881	0.06	1.057	2.097
hsa-mir-147b	0.365	0.161	2.26	0.024	1.441	0.233	1.894	0.058	1.05	1.977
hsa-mir-320e	0.372	0.165	2.256	0.024	1.451	0.239	1.884	0.06	1.05	2.004
hsa-mir-514b	0.712	0.315	2.261	0.024	2.039	0.643	1.617	0.106	1.099	3.781
hsa-let-7c	0.371	0.166	2.238	0.025	1.448	0.24	1.87	0.061	1.047	2.004
hsa-mir-27b	0.375	0.168	2.236	0.025	1.455	0.244	1.864	0.062	1.047	2.022
hsa-mir-579	0.375	0.168	2.237	0.025	1.455	0.244	1.865	0.062	1.048	2.021
hsa-mir-1197	-0.614	0.276	-2.223	0.026	0.541	0.15	-3.07	0.002	0.315	0.93
hsa-mir-151	0.379	0.17	2.234	0.026	1.461	0.248	1.859	0.063	1.048	2.037
hsa-mir-222	-0.356	0.161	-2.205	0.027	0.7	0.113	-2.648	0.008	0.51	0.961
hsa-mir-324	0.358	0.162	2.206	0.027	1.43	0.232	1.855	0.064	1.041	1.964
hsa-mir-3605	0.358	0.162	2.205	0.027	1.43	0.232	1.853	0.064	1.04	1.965
hsa-mir-514-2	0.362	0.164	2.212	0.027	1.437	0.235	1.856	0.064	1.042	1.981
hsa-mir-95	-0.36	0.164	-2.192	0.028	0.697	0.115	-2.639	0.008	0.505	0.963
hsa-mir-885	0.365	0.168	2.18	0.029	1.441	0.241	1.826	0.068	1.038	2.001
hsa-mir-501	0.356	0.164	2.17	0.03	1.428	0.235	1.825	0.068	1.035	1.97
hsa-mir-330	0.359	0.166	2.155	0.031	1.431	0.238	1.811	0.07	1.033	1.983
hsa-mir-877	0.358	0.166	2.152	0.031	1.43	0.238	1.809	0.071	1.032	1.982
hsa-let-7e	0.35	0.164	2.13	0.033	1.42	0.233	1.797	0.072	1.028	1.96
hsa-mir-126	0.354	0.166	2.137	0.033	1.425	0.236	1.8	0.072	1.03	1.971
hsa-mir-3152	-0.638	0.299	-2.138	0.033	0.528	0.158	-2.992	0.003	0.294	0.948
hsa-mir-196a-2	0.342	0.161	2.121	0.034	1.408	0.227	1.796	0.073	1.026	1.932
hsa-mir-3158-1	0.37	0.175	2.118	0.034	1.448	0.253	1.77	0.077	1.028	2.04
hsa-mir-511-1	-0.341	0.162	-2.104	0.035	0.711	0.115	-2.508	0.012	0.517	0.977
hsa-mir-655	-0.342	0.162	-2.11	0.035	0.711	0.115	-2.515	0.012	0.517	0.976
hsa-mir-888	-0.529	0.251	-2.109	0.035	0.589	0.148	-2.779	0.005	0.361	0.963
hsa-mir-92a-2	0.346	0.165	2.093	0.036	1.413	0.233	1.77	0.077	1.022	1.953
hsa-mir-181c	0.357	0.171	2.087	0.037	1.429	0.245	1.755	0.079	1.022	1.999
hsa-mir-190b	-0.337	0.162	-2.082	0.037	0.714	0.116	-2.475	0.013	0.52	0.98
hsa-mir-30d	0.344	0.166	2.066	0.039	1.41	0.234	1.749	0.08	1.018	1.953
hsa-mir-412	0.339	0.165	2.054	0.04	1.403	0.231	1.743	0.081	1.016	1.938
hsa-mir-106b	0.333	0.163	2.04	0.041	1.395	0.228	1.735	0.083	1.013	1.92
hsa-mir-30e	0.351	0.172	2.033	0.042	1.42	0.245	1.715	0.086	1.013	1.991
hsa-mir-374a	0.337	0.165	2.038	0.042	1.401	0.232	1.73	0.084	1.013	1.938
hsa-mir-584	0.345	0.171	2.019	0.043	1.412	0.241	1.708	0.088	1.01	1.973
hsa-mir-24-2	0.327	0.162	2.014	0.044	1.387	0.225	1.718	0.086	1.009	1.906
hsa-mir-424	0.328	0.165	1.981	0.048	1.388	0.229	1.689	0.091	1.004	1.919
hsa-mir-3191	0.331	0.168	1.967	0.049	1.393	0.235	1.675	0.094	1.001	1.938
hsa-mir-320d-2	0.323	0.164	1.969	0.049	1.381	0.227	1.682	0.093	1.001	1.905
hsa-mir-26a-2	0.318	0.163	1.954	0.051	1.374	0.223	1.674	0.094	0.999	1.889
hsa-mir-340	0.319	0.163	1.953	0.051	1.375	0.224	1.672	0.094	0.999	1.894
hsa-mir-660	0.325	0.167	1.949	0.051	1.385	0.231	1.663	0.096	0.998	1.921
hsa-mir-663	-0.336	0.173	-1.944	0.052	0.715	0.123	-2.311	0.021	0.509	1.003
hsa-mir-664	0.316	0.163	1.938	0.053	1.371	0.223	1.662	0.097	0.996	1.887
hsa-mir-148b	0.313	0.162	1.929	0.054	1.367	0.222	1.656	0.098	0.995	1.878
hsa-let-7f-1	0.312	0.163	1.916	0.055	1.366	0.222	1.646	0.1	0.993	1.88
hsa-mir-143	0.315	0.164	1.918	0.055	1.371	0.225	1.645	0.1	0.993	1.892
hsa-mir-145	0.322	0.168	1.915	0.055	1.38	0.232	1.637	0.102	0.993	1.919
hsa-mir-18a	-0.313	0.163	-1.917	0.055	0.731	0.119	-2.251	0.024	0.531	1.007
hsa-mir-23a	0.319	0.166	1.918	0.055	1.375	0.228	1.642	0.101	0.993	1.904
hsa-mir-28	0.315	0.164	1.917	0.055	1.37	0.225	1.644	0.1	0.993	1.891
hsa-mir-627	-0.312	0.163	-1.92	0.055	0.732	0.119	-2.254	0.024	0.532	1.006
hsa-mir-532	0.32	0.167	1.91	0.056	1.377	0.23	1.635	0.102	0.992	1.911
hsa-mir-15a	0.313	0.165	1.904	0.057	1.368	0.225	1.635	0.102	0.991	1.889
hsa-mir-1287	0.314	0.166	1.894	0.058	1.369	0.227	1.625	0.104	0.989	1.896
hsa-mir-29c	0.311	0.164	1.896	0.058	1.365	0.224	1.63	0.103	0.99	1.882
hsa-mir-376b	-0.307	0.162	-1.892	0.058	0.736	0.119	-2.215	0.027	0.535	1.011
hsa-mir-125b-1	0.314	0.166	1.887	0.059	1.368	0.227	1.62	0.105	0.988	1.895
hsa-mir-320a	0.308	0.163	1.886	0.059	1.361	0.222	1.623	0.105	0.988	1.874
hsa-mir-1262	0.327	0.175	1.875	0.061	1.387	0.242	1.599	0.11	0.985	1.953
hsa-mir-652	0.307	0.164	1.867	0.062	1.359	0.223	1.608	0.108	0.985	1.876
hsa-mir-25	0.305	0.165	1.85	0.064	1.356	0.223	1.594	0.111	0.982	1.872
hsa-mir-578	0.352	0.191	1.84	0.066	1.422	0.272	1.551	0.121	0.977	2.069
hsa-mir-1185-1	-0.35	0.191	-1.83	0.067	0.705	0.135	-2.191	0.028	0.484	1.025
hsa-mir-512-2	-0.586	0.319	-1.835	0.067	0.557	0.178	-2.495	0.013	0.298	1.041
hsa-mir-29b-1	-0.294	0.161	-1.825	0.068	0.745	0.12	-2.122	0.034	0.543	1.022
hsa-mir-1181	0.355	0.195	1.819	0.069	1.427	0.279	1.531	0.126	0.973	2.092
hsa-mir-514-1	0.3	0.165	1.82	0.069	1.35	0.223	1.572	0.116	0.977	1.865
hsa-mir-138-2	-0.302	0.168	-1.8	0.072	0.739	0.124	-2.101	0.036	0.532	1.027
hsa-mir-887	0.292	0.162	1.799	0.072	1.34	0.218	1.56	0.119	0.974	1.842
hsa-mir-98	0.292	0.164	1.78	0.075	1.338	0.219	1.544	0.123	0.971	1.845
hsa-mir-129-1	0.291	0.164	1.768	0.077	1.337	0.22	1.535	0.125	0.969	1.845
hsa-mir-197	0.287	0.162	1.771	0.077	1.333	0.216	1.539	0.124	0.97	1.831
hsa-mir-10a	0.293	0.166	1.764	0.078	1.34	0.222	1.53	0.126	0.968	1.855
hsa-mir-744	0.295	0.169	1.748	0.08	1.343	0.227	1.514	0.13	0.965	1.87
hsa-mir-148a	0.282	0.162	1.744	0.081	1.325	0.214	1.52	0.129	0.966	1.819
hsa-mir-135b	-0.286	0.167	-1.715	0.086	0.751	0.125	-1.986	0.047	0.541	1.042
hsa-mir-643	0.326	0.19	1.715	0.086	1.385	0.263	1.464	0.143	0.955	2.009
hsa-mir-599	0.302	0.176	1.711	0.087	1.352	0.238	1.477	0.14	0.957	1.91
hsa-mir-196b	0.274	0.162	1.695	0.09	1.316	0.213	1.483	0.138	0.958	1.806
hsa-mir-301a	-0.273	0.161	-1.696	0.09	0.761	0.123	-1.95	0.051	0.555	1.043
hsa-mir-365-2	-0.276	0.163	-1.688	0.091	0.759	0.124	-1.944	0.052	0.551	1.045
hsa-mir-3667	-0.295	0.175	-1.688	0.091	0.745	0.13	-1.963	0.05	0.529	1.049
hsa-mir-511-2	-0.273	0.162	-1.689	0.091	0.761	0.123	-1.943	0.052	0.554	1.045
hsa-mir-3189	0.285	0.169	1.684	0.092	1.33	0.225	1.465	0.143	0.954	1.854
hsa-mir-380	-0.287	0.172	-1.668	0.095	0.751	0.129	-1.932	0.053	0.536	1.051
hsa-mir-618	0.281	0.169	1.666	0.096	1.325	0.224	1.452	0.147	0.951	1.845
hsa-mir-3676	-0.27	0.163	-1.654	0.098	0.763	0.125	-1.898	0.058	0.554	1.051
hsa-mir-3200	0.275	0.166	1.649	0.099	1.316	0.219	1.442	0.149	0.95	1.824
hsa-mir-548o	0.317	0.193	1.644	0.1	1.373	0.265	1.409	0.159	0.941	2.003
hsa-mir-488	-0.646	0.396	-1.634	0.102	0.524	0.207	-2.297	0.022	0.241	1.137
hsa-mir-193a	0.268	0.165	1.63	0.103	1.308	0.215	1.43	0.153	0.947	1.806
hsa-mir-3622a	0.353	0.22	1.601	0.109	1.423	0.313	1.349	0.177	0.924	2.191
hsa-mir-17	0.259	0.163	1.589	0.112	1.295	0.211	1.4	0.161	0.941	1.783
hsa-mir-31	-0.274	0.173	-1.589	0.112	0.76	0.131	-1.828	0.068	0.542	1.066
hsa-mir-376c	-0.257	0.162	-1.581	0.114	0.774	0.126	-1.803	0.071	0.563	1.063
hsa-mir-133a-2	0.301	0.191	1.575	0.115	1.351	0.258	1.36	0.174	0.929	1.965
hsa-mir-3125	0.505	0.322	1.567	0.117	1.657	0.534	1.23	0.219	0.881	3.118
hsa-mir-1271	0.256	0.164	1.564	0.118	1.292	0.212	1.38	0.168	0.937	1.782
hsa-mir-200a	0.26	0.167	1.563	0.118	1.297	0.216	1.376	0.169	0.936	1.798
hsa-mir-2110	0.261	0.167	1.564	0.118	1.298	0.217	1.377	0.169	0.936	1.801
hsa-mir-376a-2	-0.267	0.171	-1.564	0.118	0.766	0.131	-1.793	0.073	0.548	1.07
hsa-mir-1305	-0.27	0.174	-1.553	0.12	0.763	0.133	-1.783	0.075	0.543	1.073
hsa-mir-7-1	0.252	0.163	1.551	0.121	1.287	0.209	1.371	0.17	0.936	1.769
hsa-mir-326	0.249	0.162	1.541	0.123	1.283	0.207	1.364	0.173	0.935	1.761
hsa-mir-124-1	0.297	0.195	1.527	0.127	1.346	0.262	1.32	0.187	0.919	1.973
hsa-mir-2355	0.255	0.167	1.525	0.127	1.291	0.216	1.346	0.178	0.93	1.792
hsa-mir-30a	0.253	0.165	1.527	0.127	1.287	0.213	1.349	0.177	0.931	1.781
hsa-mir-365-1	-0.247	0.162	-1.522	0.128	0.781	0.127	-1.727	0.084	0.568	1.074
hsa-mir-15b	0.246	0.162	1.517	0.129	1.278	0.207	1.345	0.179	0.931	1.756
hsa-mir-331	0.246	0.162	1.517	0.129	1.279	0.208	1.345	0.179	0.931	1.758
hsa-mir-363	0.252	0.166	1.518	0.129	1.286	0.213	1.342	0.18	0.929	1.78
hsa-mir-502	0.247	0.163	1.512	0.13	1.28	0.209	1.34	0.18	0.93	1.762
hsa-mir-889	0.246	0.163	1.502	0.133	1.278	0.209	1.332	0.183	0.928	1.761
hsa-mir-1288	0.306	0.205	1.495	0.135	1.358	0.278	1.288	0.198	0.909	2.028
hsa-mir-149	-0.242	0.162	-1.493	0.135	0.785	0.127	-1.689	0.091	0.571	1.079
hsa-mir-509-3	0.245	0.165	1.479	0.139	1.277	0.211	1.312	0.189	0.924	1.766
hsa-mir-519a-1	-0.358	0.242	-1.48	0.139	0.699	0.169	-1.779	0.075	0.435	1.123
hsa-mir-199b	-0.239	0.164	-1.457	0.145	0.788	0.129	-1.646	0.1	0.571	1.086
hsa-mir-892a	-0.339	0.233	-1.455	0.146	0.712	0.166	-1.733	0.083	0.451	1.125
hsa-mir-195	0.236	0.162	1.451	0.147	1.266	0.205	1.293	0.196	0.921	1.74
hsa-mir-146a	0.235	0.162	1.448	0.148	1.265	0.205	1.29	0.197	0.92	1.739
hsa-mir-135a-1	0.235	0.163	1.442	0.149	1.265	0.206	1.285	0.199	0.919	1.74
hsa-mir-142	-0.238	0.165	-1.443	0.149	0.788	0.13	-1.629	0.103	0.571	1.089
hsa-mir-489	0.244	0.169	1.442	0.149	1.276	0.216	1.279	0.201	0.916	1.777
hsa-mir-503	0.234	0.163	1.431	0.152	1.263	0.206	1.276	0.202	0.917	1.74
hsa-mir-1292	0.267	0.188	1.422	0.155	1.307	0.246	1.248	0.212	0.904	1.889
hsa-mir-296	-0.23	0.162	-1.422	0.155	0.794	0.129	-1.599	0.11	0.578	1.091
hsa-mir-552	0.259	0.182	1.421	0.155	1.295	0.236	1.252	0.21	0.907	1.85
hsa-mir-155	-0.243	0.171	-1.418	0.156	0.784	0.134	-1.606	0.108	0.561	1.097
hsa-mir-639	0.254	0.179	1.419	0.156	1.289	0.23	1.253	0.21	0.908	1.829
hsa-mir-3131	0.245	0.173	1.415	0.157	1.278	0.221	1.255	0.209	0.91	1.794
hsa-mir-181d	0.242	0.171	1.413	0.158	1.273	0.218	1.255	0.209	0.911	1.78
hsa-mir-3161	0.278	0.198	1.408	0.159	1.321	0.261	1.229	0.219	0.897	1.946
hsa-mir-211	0.237	0.169	1.405	0.16	1.268	0.214	1.251	0.211	0.911	1.765
hsa-mir-605	0.237	0.17	1.396	0.163	1.268	0.215	1.243	0.214	0.909	1.769
hsa-mir-136	-0.225	0.162	-1.386	0.166	0.798	0.13	-1.555	0.12	0.581	1.098
hsa-mir-3177	-0.365	0.264	-1.382	0.167	0.694	0.183	-1.667	0.095	0.414	1.165
hsa-mir-203	0.221	0.161	1.372	0.17	1.247	0.2	1.232	0.218	0.91	1.708
hsa-mir-132	0.223	0.163	1.362	0.173	1.249	0.204	1.221	0.222	0.907	1.721
hsa-mir-181b-2	0.223	0.164	1.361	0.173	1.25	0.204	1.22	0.222	0.907	1.722
hsa-mir-206	0.226	0.167	1.355	0.175	1.253	0.209	1.213	0.225	0.904	1.737
hsa-mir-3199-2	0.236	0.174	1.353	0.176	1.266	0.221	1.205	0.228	0.9	1.782
hsa-mir-216b	-0.261	0.198	-1.319	0.187	0.771	0.152	-1.506	0.132	0.523	1.135
hsa-mir-301b	-0.22	0.168	-1.311	0.19	0.802	0.135	-1.467	0.142	0.577	1.115
hsa-mir-1269	-0.213	0.163	-1.307	0.191	0.808	0.132	-1.457	0.145	0.587	1.113
hsa-mir-3912	0.226	0.174	1.303	0.193	1.254	0.218	1.166	0.244	0.892	1.762
hsa-mir-890	0.924	0.717	1.29	0.197	2.52	1.806	0.842	0.4	0.619	10.264
hsa-mir-183	-0.223	0.174	-1.287	0.198	0.8	0.139	-1.442	0.149	0.569	1.124
hsa-mir-487a	-0.23	0.179	-1.284	0.199	0.794	0.142	-1.444	0.149	0.559	1.129
hsa-mir-500b	0.207	0.162	1.278	0.201	1.23	0.2	1.154	0.249	0.895	1.691
hsa-mir-539	-0.207	0.162	-1.277	0.202	0.813	0.132	-1.419	0.156	0.592	1.117
hsa-mir-509-1	0.208	0.164	1.268	0.205	1.231	0.202	1.145	0.252	0.893	1.697
hsa-mir-27a	0.206	0.162	1.266	0.206	1.228	0.2	1.144	0.253	0.893	1.689
hsa-mir-34a	0.207	0.164	1.263	0.207	1.23	0.201	1.141	0.254	0.892	1.695
hsa-mir-9-1	-0.211	0.167	-1.262	0.207	0.81	0.135	-1.405	0.16	0.584	1.124
hsa-mir-188	0.208	0.166	1.253	0.21	1.231	0.204	1.131	0.258	0.889	1.704
hsa-mir-592	0.202	0.161	1.25	0.211	1.224	0.197	1.132	0.257	0.892	1.679
hsa-mir-150	0.206	0.166	1.245	0.213	1.229	0.204	1.125	0.261	0.888	1.701
hsa-mir-103-2	-0.203	0.163	-1.243	0.214	0.817	0.133	-1.377	0.168	0.593	1.124
hsa-mir-2116	0.205	0.166	1.238	0.216	1.228	0.203	1.119	0.263	0.887	1.698
hsa-mir-1225	0.348	0.283	1.231	0.218	1.416	0.4	1.04	0.298	0.814	2.464
hsa-mir-30c-1	0.213	0.173	1.227	0.22	1.237	0.214	1.106	0.269	0.881	1.737
hsa-mir-3155	0.251	0.205	1.227	0.22	1.286	0.263	1.085	0.278	0.861	1.921
hsa-mir-425	-0.2	0.163	-1.226	0.22	0.819	0.133	-1.358	0.175	0.595	1.127
hsa-mir-129-2	0.204	0.167	1.22	0.222	1.226	0.205	1.104	0.27	0.884	1.7
hsa-mir-3926-1	0.216	0.177	1.22	0.222	1.242	0.22	1.097	0.273	0.877	1.758
hsa-mir-29b-2	-0.196	0.161	-1.219	0.223	0.822	0.132	-1.347	0.178	0.6	1.126
hsa-mir-124-3	0.316	0.26	1.214	0.225	1.371	0.357	1.041	0.298	0.824	2.284
hsa-mir-3149	0.321	0.268	1.198	0.231	1.379	0.37	1.024	0.306	0.815	2.333
hsa-mir-1179	-0.199	0.167	-1.193	0.233	0.82	0.137	-1.32	0.187	0.592	1.136
hsa-mir-122	0.195	0.165	1.187	0.235	1.216	0.2	1.078	0.281	0.88	1.679
hsa-mir-760	-0.192	0.162	-1.183	0.237	0.825	0.134	-1.305	0.192	0.601	1.134
hsa-mir-93	0.191	0.163	1.177	0.239	1.211	0.197	1.071	0.284	0.88	1.666
hsa-mir-556	0.257	0.22	1.17	0.242	1.293	0.284	1.032	0.302	0.841	1.989
hsa-mir-3145	-0.253	0.217	-1.166	0.244	0.776	0.169	-1.327	0.185	0.507	1.188
hsa-mir-218-2	-0.188	0.162	-1.158	0.247	0.829	0.134	-1.274	0.203	0.603	1.139
hsa-mir-1306	0.191	0.166	1.15	0.25	1.21	0.201	1.047	0.295	0.874	1.675
hsa-mir-323	0.186	0.161	1.15	0.25	1.204	0.194	1.049	0.294	0.877	1.652
hsa-mir-1911	0.323	0.282	1.145	0.252	1.382	0.39	0.979	0.328	0.794	2.404
hsa-mir-193b	-0.185	0.162	-1.144	0.253	0.831	0.135	-1.256	0.209	0.605	1.141
hsa-mir-4326	-0.184	0.161	-1.143	0.253	0.832	0.134	-1.254	0.21	0.608	1.14
hsa-mir-3928	0.187	0.164	1.139	0.255	1.206	0.198	1.039	0.299	0.874	1.664
hsa-mir-495	0.182	0.163	1.113	0.266	1.199	0.196	1.018	0.309	0.871	1.652
hsa-mir-3677	0.18	0.163	1.104	0.27	1.197	0.195	1.01	0.312	0.87	1.647
hsa-mir-9-2	-0.183	0.166	-1.104	0.27	0.833	0.138	-1.211	0.226	0.602	1.153
hsa-mir-320c-2	0.184	0.167	1.101	0.271	1.202	0.2	1.006	0.315	0.866	1.666
hsa-mir-320d-1	0.178	0.162	1.097	0.273	1.195	0.194	1.005	0.315	0.869	1.643
hsa-mir-449a	0.212	0.194	1.096	0.273	1.237	0.24	0.988	0.323	0.846	1.808
hsa-mir-505	0.177	0.162	1.093	0.274	1.194	0.194	1.002	0.316	0.869	1.641
hsa-mir-548s	-0.177	0.162	-1.087	0.277	0.838	0.136	-1.189	0.235	0.61	1.152
hsa-mir-3936	0.182	0.168	1.085	0.278	1.199	0.201	0.992	0.321	0.864	1.666
hsa-mir-200b	0.175	0.164	1.07	0.285	1.191	0.195	0.982	0.326	0.865	1.642
hsa-mir-1266	0.174	0.164	1.06	0.289	1.19	0.195	0.973	0.33	0.863	1.641
hsa-mir-580	0.212	0.201	1.055	0.291	1.236	0.248	0.951	0.342	0.834	1.832
hsa-mir-153-1	-0.169	0.162	-1.049	0.294	0.844	0.136	-1.143	0.253	0.615	1.159
hsa-mir-3127	0.17	0.162	1.05	0.294	1.185	0.192	0.966	0.334	0.863	1.628
hsa-mir-16-1	0.17	0.162	1.046	0.296	1.185	0.192	0.962	0.336	0.862	1.628
hsa-mir-452	0.172	0.165	1.044	0.296	1.188	0.196	0.959	0.337	0.86	1.64
hsa-mir-3065	0.168	0.163	1.034	0.301	1.183	0.193	0.952	0.341	0.86	1.628
hsa-mir-374c	-0.17	0.165	-1.029	0.303	0.843	0.14	-1.122	0.262	0.61	1.166
hsa-mir-1180	0.163	0.162	1.003	0.316	1.177	0.191	0.926	0.355	0.856	1.617
hsa-mir-873	0.218	0.218	1.003	0.316	1.244	0.271	0.901	0.368	0.812	1.906
hsa-mir-1307	0.16	0.16	0.997	0.319	1.173	0.188	0.921	0.357	0.857	1.607
hsa-mir-937	0.188	0.19	0.993	0.321	1.207	0.229	0.905	0.365	0.832	1.751
hsa-mir-376a-1	-0.167	0.169	-0.991	0.322	0.846	0.143	-1.078	0.281	0.608	1.178
hsa-mir-3158-2	0.207	0.21	0.986	0.324	1.23	0.258	0.89	0.373	0.815	1.856
hsa-mir-125b-2	0.158	0.161	0.985	0.325	1.172	0.188	0.911	0.362	0.855	1.606
hsa-mir-3691	-0.18	0.184	-0.979	0.328	0.835	0.153	-1.072	0.284	0.583	1.197
hsa-mir-3190	0.197	0.203	0.971	0.331	1.218	0.247	0.882	0.378	0.818	1.812
hsa-mir-520a	0.336	0.347	0.969	0.332	1.4	0.485	0.823	0.41	0.709	2.761
hsa-mir-607	0.189	0.195	0.97	0.332	1.208	0.235	0.884	0.377	0.825	1.77
hsa-mir-2277	0.157	0.163	0.962	0.336	1.17	0.191	0.89	0.373	0.85	1.611
hsa-mir-632	0.154	0.163	0.946	0.344	1.167	0.19	0.876	0.381	0.847	1.607
hsa-mir-127	0.152	0.161	0.944	0.345	1.164	0.188	0.875	0.381	0.849	1.597
hsa-mir-372	0.186	0.197	0.945	0.345	1.205	0.237	0.862	0.388	0.819	1.772
hsa-mir-20a	0.153	0.163	0.939	0.348	1.165	0.19	0.871	0.384	0.847	1.604
hsa-mir-659	0.155	0.165	0.935	0.35	1.167	0.193	0.866	0.386	0.844	1.614
hsa-mir-3150b	0.154	0.166	0.93	0.352	1.167	0.193	0.862	0.389	0.843	1.614
hsa-mir-3922	-0.154	0.165	-0.932	0.352	0.858	0.141	-1.007	0.314	0.621	1.185
hsa-mir-3684	0.169	0.182	0.928	0.353	1.184	0.215	0.854	0.393	0.829	1.691
hsa-mir-1256	0.225	0.245	0.918	0.358	1.253	0.307	0.822	0.411	0.775	2.026
hsa-mir-1227	0.196	0.214	0.916	0.36	1.217	0.261	0.832	0.406	0.799	1.853
hsa-mir-496	-0.149	0.163	-0.911	0.362	0.862	0.141	-0.983	0.326	0.626	1.187
hsa-mir-625	0.155	0.171	0.911	0.362	1.168	0.199	0.844	0.399	0.836	1.632
hsa-mir-212	0.152	0.167	0.91	0.363	1.164	0.194	0.844	0.399	0.839	1.614
hsa-mir-509-2	0.148	0.163	0.91	0.363	1.16	0.189	0.846	0.398	0.843	1.597
hsa-mir-3124	0.198	0.22	0.898	0.369	1.219	0.269	0.814	0.415	0.791	1.877
hsa-mir-199a-1	-0.145	0.162	-0.896	0.37	0.865	0.14	-0.965	0.335	0.63	1.188
hsa-mir-658	0.149	0.167	0.893	0.372	1.161	0.194	0.83	0.407	0.837	1.61
hsa-mir-423	0.143	0.161	0.891	0.373	1.154	0.185	0.83	0.407	0.842	1.581
hsa-mir-429	0.144	0.163	0.883	0.377	1.155	0.189	0.822	0.411	0.839	1.591
hsa-mir-483	0.151	0.171	0.88	0.379	1.163	0.199	0.817	0.414	0.831	1.627
hsa-mir-431	-0.144	0.164	-0.879	0.38	0.866	0.142	-0.945	0.345	0.628	1.194
hsa-mir-1247	0.142	0.163	0.876	0.381	1.153	0.188	0.816	0.414	0.838	1.586
hsa-mir-214	-0.141	0.163	-0.868	0.386	0.868	0.141	-0.932	0.351	0.631	1.195
hsa-mir-375	-0.138	0.161	-0.859	0.39	0.871	0.14	-0.921	0.357	0.635	1.194
hsa-mir-3682	0.155	0.182	0.854	0.393	1.168	0.213	0.791	0.429	0.817	1.669
hsa-mir-550a-2	0.143	0.167	0.854	0.393	1.153	0.193	0.796	0.426	0.831	1.6
hsa-mir-199a-2	-0.137	0.162	-0.845	0.398	0.872	0.141	-0.906	0.365	0.635	1.198
hsa-mir-765	-0.14	0.165	-0.845	0.398	0.87	0.144	-0.906	0.365	0.629	1.203
hsa-mir-182	-0.141	0.168	-0.837	0.403	0.869	0.146	-0.898	0.369	0.625	1.208
hsa-mir-7-2	-0.138	0.166	-0.831	0.406	0.871	0.145	-0.891	0.373	0.629	1.207
hsa-mir-3944	0.147	0.177	0.83	0.407	1.158	0.205	0.772	0.44	0.819	1.637
hsa-mir-484	0.135	0.162	0.829	0.407	1.144	0.186	0.776	0.438	0.832	1.573
hsa-mir-3154	-0.351	0.424	-0.827	0.408	0.704	0.299	-0.99	0.322	0.307	1.617
hsa-mir-4286	0.187	0.226	0.827	0.408	1.205	0.272	0.754	0.451	0.774	1.877
hsa-mir-3136	0.158	0.192	0.824	0.41	1.171	0.225	0.762	0.446	0.804	1.706
hsa-mir-548j	-0.135	0.165	-0.822	0.411	0.873	0.144	-0.881	0.379	0.633	1.206
hsa-mir-152	0.132	0.161	0.821	0.412	1.141	0.184	0.769	0.442	0.832	1.564
hsa-mir-624	0.137	0.168	0.815	0.415	1.147	0.193	0.762	0.446	0.825	1.594
hsa-mir-23c	0.141	0.173	0.814	0.416	1.151	0.199	0.76	0.448	0.821	1.614
hsa-mir-3199-1	0.134	0.166	0.807	0.42	1.144	0.19	0.755	0.45	0.826	1.584
hsa-mir-548y	-0.196	0.244	-0.805	0.421	0.822	0.2	-0.889	0.374	0.51	1.325
hsa-mir-598	0.13	0.163	0.799	0.424	1.139	0.185	0.749	0.454	0.828	1.566
hsa-mir-656	0.145	0.181	0.797	0.426	1.155	0.21	0.742	0.458	0.81	1.649
hsa-mir-3117	0.146	0.187	0.782	0.434	1.157	0.216	0.727	0.467	0.802	1.669
hsa-mir-653	0.132	0.169	0.781	0.435	1.141	0.193	0.732	0.464	0.819	1.59
hsa-mir-1226	0.131	0.168	0.779	0.436	1.14	0.191	0.73	0.465	0.82	1.583
hsa-mir-3613	-0.126	0.163	-0.775	0.438	0.881	0.143	-0.826	0.409	0.641	1.213
hsa-mir-16-2	0.125	0.161	0.773	0.439	1.133	0.183	0.727	0.467	0.826	1.554
hsa-mir-615	0.128	0.165	0.775	0.439	1.136	0.188	0.727	0.467	0.822	1.571
hsa-mir-219-2	0.133	0.174	0.764	0.445	1.142	0.199	0.715	0.475	0.812	1.606
hsa-mir-29a	0.124	0.162	0.764	0.445	1.132	0.183	0.718	0.473	0.824	1.555
hsa-mir-3619	0.127	0.167	0.758	0.448	1.135	0.19	0.712	0.476	0.818	1.576
hsa-mir-342	-0.122	0.161	-0.756	0.45	0.886	0.142	-0.803	0.422	0.646	1.214
hsa-mir-3157	0.146	0.194	0.753	0.451	1.157	0.224	0.701	0.483	0.792	1.691
hsa-mir-548b	0.126	0.171	0.733	0.464	1.134	0.194	0.689	0.491	0.81	1.587
hsa-mir-323b	-0.118	0.162	-0.731	0.465	0.888	0.144	-0.776	0.438	0.646	1.221
hsa-mir-2115	-0.189	0.26	-0.728	0.466	0.828	0.215	-0.802	0.423	0.498	1.377
hsa-let-7d	0.116	0.163	0.711	0.477	1.123	0.184	0.671	0.502	0.815	1.547
hsa-mir-1293	-0.118	0.166	-0.709	0.478	0.889	0.148	-0.753	0.452	0.641	1.231
hsa-mir-939	0.125	0.177	0.707	0.48	1.134	0.201	0.664	0.507	0.801	1.605
hsa-let-7i	0.114	0.163	0.703	0.482	1.121	0.183	0.664	0.506	0.815	1.543
hsa-mir-33a	-0.115	0.164	-0.704	0.482	0.891	0.146	-0.746	0.456	0.647	1.228
hsa-mir-3609	-0.113	0.161	-0.703	0.482	0.893	0.144	-0.744	0.457	0.651	1.224
hsa-mir-26b	0.113	0.161	0.702	0.483	1.12	0.181	0.664	0.507	0.816	1.537
hsa-mir-1249	-0.114	0.163	-0.697	0.486	0.892	0.146	-0.739	0.46	0.648	1.229
hsa-mir-105-1	0.146	0.218	0.67	0.503	1.157	0.252	0.623	0.533	0.755	1.774
hsa-mir-370	-0.11	0.164	-0.668	0.504	0.896	0.147	-0.706	0.48	0.65	1.236
hsa-mir-224	0.112	0.17	0.66	0.509	1.119	0.19	0.624	0.532	0.802	1.561
hsa-mir-3662	-0.122	0.186	-0.657	0.511	0.885	0.165	-0.699	0.485	0.614	1.275
hsa-mir-346	0.118	0.179	0.656	0.512	1.125	0.202	0.619	0.536	0.791	1.599
hsa-mir-141	-0.105	0.16	-0.654	0.513	0.9	0.144	-0.689	0.491	0.658	1.233
hsa-mir-153-2	0.114	0.174	0.652	0.514	1.12	0.195	0.616	0.538	0.796	1.577
hsa-mir-216a	-0.104	0.161	-0.646	0.519	0.901	0.145	-0.68	0.496	0.657	1.236
hsa-mir-3653	0.104	0.161	0.644	0.519	1.11	0.179	0.612	0.541	0.809	1.523
hsa-mir-1296	-0.104	0.164	-0.638	0.523	0.901	0.147	-0.673	0.501	0.654	1.242
hsa-mir-411	-0.103	0.162	-0.639	0.523	0.902	0.146	-0.673	0.501	0.657	1.238
hsa-mir-33b	-0.103	0.162	-0.637	0.524	0.902	0.146	-0.671	0.502	0.656	1.239
hsa-mir-616	-0.103	0.163	-0.63	0.529	0.902	0.147	-0.663	0.507	0.655	1.242
hsa-mir-585	0.105	0.168	0.629	0.53	1.111	0.186	0.597	0.551	0.8	1.543
hsa-mir-1291	-0.102	0.164	-0.626	0.531	0.903	0.148	-0.659	0.51	0.655	1.244
hsa-mir-133a-1	-0.103	0.165	-0.626	0.531	0.902	0.149	-0.66	0.509	0.652	1.246
hsa-mir-320c-1	0.102	0.163	0.626	0.531	1.107	0.18	0.595	0.552	0.805	1.523
hsa-mir-146b	-0.102	0.164	-0.622	0.534	0.903	0.148	-0.655	0.512	0.654	1.246
hsa-mir-3194	0.1	0.162	0.621	0.534	1.106	0.179	0.591	0.554	0.806	1.518
hsa-mir-590	-0.101	0.162	-0.622	0.534	0.904	0.147	-0.654	0.513	0.658	1.242
hsa-mir-210	0.102	0.164	0.621	0.535	1.107	0.182	0.59	0.555	0.803	1.528
hsa-mir-2114	0.1	0.163	0.612	0.54	1.105	0.18	0.583	0.56	0.803	1.52
hsa-mir-3664	-0.107	0.176	-0.606	0.544	0.899	0.158	-0.64	0.522	0.637	1.269
hsa-mir-494	-0.105	0.173	-0.607	0.544	0.9	0.156	-0.641	0.522	0.641	1.264
hsa-mir-92a-1	0.097	0.162	0.601	0.548	1.102	0.178	0.573	0.567	0.803	1.514
hsa-mir-377	-0.097	0.167	-0.58	0.562	0.907	0.152	-0.61	0.542	0.653	1.26
hsa-mir-337	-0.093	0.162	-0.574	0.566	0.911	0.148	-0.602	0.547	0.662	1.252
hsa-mir-577	0.094	0.165	0.571	0.568	1.099	0.181	0.545	0.586	0.795	1.518
hsa-mir-185	0.092	0.162	0.569	0.569	1.097	0.177	0.544	0.586	0.798	1.506
hsa-mir-508	0.092	0.162	0.565	0.572	1.096	0.178	0.54	0.589	0.798	1.506
hsa-mir-3934	-0.094	0.167	-0.564	0.573	0.91	0.152	-0.592	0.554	0.657	1.262
hsa-mir-589	0.091	0.165	0.555	0.579	1.096	0.18	0.53	0.596	0.793	1.513
hsa-mir-1255a	0.121	0.219	0.554	0.58	1.129	0.247	0.522	0.602	0.735	1.735
hsa-mir-184	0.094	0.17	0.553	0.58	1.099	0.187	0.528	0.598	0.787	1.535
hsa-mir-3173	0.111	0.202	0.549	0.583	1.117	0.225	0.52	0.603	0.753	1.658
hsa-mir-671	-0.089	0.162	-0.547	0.584	0.915	0.148	-0.572	0.567	0.666	1.257
hsa-mir-548k	-0.095	0.175	-0.543	0.587	0.909	0.159	-0.569	0.569	0.645	1.282
hsa-mir-450a-2	0.089	0.164	0.54	0.59	1.093	0.179	0.516	0.606	0.792	1.507
hsa-mir-369	0.088	0.164	0.536	0.592	1.092	0.179	0.513	0.608	0.792	1.505
hsa-mir-3647	-0.084	0.161	-0.526	0.599	0.919	0.148	-0.549	0.583	0.671	1.259
hsa-mir-1-2	0.085	0.163	0.52	0.603	1.089	0.178	0.498	0.618	0.79	1.499
hsa-mir-1285-1	-0.103	0.197	-0.519	0.604	0.903	0.178	-0.547	0.584	0.613	1.329
hsa-mir-217	-0.083	0.161	-0.518	0.604	0.92	0.148	-0.541	0.589	0.671	1.261
hsa-mir-497	0.084	0.161	0.519	0.604	1.087	0.175	0.498	0.618	0.793	1.491
hsa-mir-20b	0.086	0.169	0.513	0.608	1.09	0.184	0.491	0.623	0.784	1.517
hsa-mir-1245	-0.091	0.178	-0.509	0.61	0.913	0.163	-0.533	0.594	0.644	1.295
hsa-mir-510	0.299	0.589	0.507	0.612	1.348	0.794	0.438	0.661	0.425	4.277
hsa-mir-105-2	0.097	0.192	0.505	0.613	1.102	0.211	0.482	0.63	0.757	1.604
hsa-mir-3688	-0.117	0.232	-0.504	0.614	0.89	0.207	-0.534	0.593	0.564	1.402
hsa-mir-3652	0.086	0.171	0.503	0.615	1.09	0.187	0.482	0.63	0.779	1.525
hsa-mir-345	0.081	0.162	0.499	0.618	1.084	0.176	0.48	0.632	0.789	1.49
hsa-mir-526b	-0.12	0.244	-0.494	0.621	0.887	0.216	-0.525	0.6	0.55	1.429
hsa-mir-1228	-0.082	0.166	-0.493	0.622	0.922	0.153	-0.514	0.607	0.666	1.275
hsa-mir-7-3	-0.085	0.173	-0.493	0.622	0.918	0.159	-0.515	0.606	0.655	1.288
hsa-mir-514-3	0.079	0.162	0.487	0.626	1.082	0.176	0.468	0.64	0.787	1.488
hsa-mir-130a	-0.08	0.166	-0.484	0.628	0.923	0.153	-0.504	0.614	0.667	1.277
hsa-mir-186	0.078	0.16	0.484	0.628	1.081	0.173	0.466	0.641	0.789	1.48
hsa-mir-570	0.084	0.173	0.485	0.628	1.087	0.188	0.465	0.642	0.775	1.526
hsa-mir-3680	-0.079	0.164	-0.481	0.631	0.924	0.151	-0.5	0.617	0.671	1.274
hsa-mir-410	-0.077	0.161	-0.478	0.633	0.926	0.149	-0.497	0.619	0.676	1.269
hsa-mir-3620	-0.096	0.203	-0.474	0.635	0.908	0.184	-0.498	0.619	0.61	1.352
hsa-mir-421	0.076	0.161	0.468	0.64	1.079	0.174	0.451	0.652	0.786	1.48
hsa-mir-409	0.075	0.161	0.464	0.642	1.078	0.174	0.447	0.655	0.786	1.478
hsa-mir-665	-0.086	0.185	-0.464	0.643	0.918	0.17	-0.485	0.628	0.639	1.318
hsa-mir-1538	0.081	0.176	0.458	0.647	1.084	0.191	0.44	0.66	0.768	1.53
hsa-mir-651	0.079	0.173	0.457	0.648	1.082	0.187	0.44	0.66	0.771	1.519
hsa-mir-574	0.073	0.161	0.456	0.649	1.076	0.173	0.439	0.66	0.785	1.475
hsa-mir-487b	-0.075	0.165	-0.453	0.65	0.928	0.153	-0.471	0.638	0.671	1.283
hsa-mir-582	0.073	0.161	0.454	0.65	1.076	0.173	0.438	0.661	0.785	1.475
hsa-mir-1224	0.075	0.167	0.45	0.653	1.078	0.18	0.433	0.665	0.777	1.496
hsa-mir-3909	-0.092	0.206	-0.447	0.655	0.912	0.188	-0.468	0.64	0.609	1.366
hsa-mir-551a	0.074	0.166	0.447	0.655	1.077	0.179	0.431	0.667	0.778	1.491
hsa-mir-641	-0.083	0.187	-0.445	0.656	0.92	0.172	-0.464	0.643	0.638	1.327
hsa-mir-187	-0.072	0.163	-0.444	0.657	0.93	0.152	-0.46	0.645	0.676	1.28
hsa-mir-3913-1	-0.073	0.165	-0.444	0.657	0.929	0.153	-0.461	0.645	0.672	1.284
hsa-mir-3129	0.076	0.171	0.441	0.659	1.078	0.185	0.424	0.671	0.771	1.509
hsa-mir-766	-0.071	0.161	-0.441	0.659	0.932	0.15	-0.457	0.648	0.68	1.277
hsa-mir-299	-0.071	0.163	-0.434	0.664	0.932	0.152	-0.45	0.653	0.677	1.282
hsa-mir-1277	-0.069	0.163	-0.424	0.672	0.933	0.152	-0.439	0.661	0.678	1.284
hsa-mir-1250	-0.087	0.207	-0.423	0.673	0.916	0.189	-0.442	0.659	0.611	1.374
hsa-mir-1254	-0.074	0.176	-0.42	0.674	0.929	0.163	-0.436	0.663	0.658	1.311
hsa-mir-3920	-0.07	0.167	-0.419	0.675	0.933	0.155	-0.434	0.664	0.673	1.293
hsa-mir-96	-0.069	0.167	-0.412	0.68	0.933	0.156	-0.427	0.669	0.673	1.295
hsa-mir-34b	-0.066	0.164	-0.406	0.685	0.936	0.153	-0.419	0.675	0.679	1.29
hsa-mir-944	0.065	0.161	0.406	0.685	1.068	0.172	0.393	0.694	0.778	1.464
hsa-mir-548e	-0.078	0.197	-0.399	0.69	0.925	0.182	-0.415	0.678	0.629	1.359
hsa-mir-485	-0.064	0.161	-0.398	0.691	0.938	0.151	-0.411	0.681	0.684	1.286
hsa-mir-339	0.063	0.162	0.392	0.695	1.065	0.172	0.38	0.704	0.776	1.463
hsa-mir-548q	0.075	0.19	0.393	0.695	1.078	0.205	0.378	0.705	0.742	1.565
hsa-mir-597	0.074	0.193	0.386	0.699	1.077	0.208	0.372	0.71	0.738	1.572
hsa-mir-654	-0.061	0.162	-0.38	0.704	0.94	0.152	-0.391	0.695	0.685	1.292
hsa-mir-3937	0.075	0.202	0.373	0.709	1.078	0.218	0.359	0.72	0.726	1.601
hsa-mir-374b	0.06	0.162	0.372	0.71	1.062	0.172	0.361	0.718	0.773	1.459
hsa-mir-1301	-0.059	0.16	-0.37	0.711	0.942	0.151	-0.381	0.703	0.688	1.291
hsa-mir-19b-2	0.06	0.163	0.37	0.711	1.062	0.173	0.359	0.719	0.772	1.461
hsa-mir-940	0.06	0.162	0.37	0.711	1.062	0.172	0.359	0.72	0.773	1.46
hsa-mir-3617	-0.083	0.228	-0.364	0.716	0.92	0.21	-0.38	0.704	0.588	1.439
hsa-mir-9-3	-0.059	0.163	-0.363	0.716	0.942	0.154	-0.374	0.708	0.684	1.298
hsa-mir-1537	0.067	0.189	0.355	0.723	1.069	0.203	0.343	0.732	0.738	1.55
hsa-mir-3611	0.078	0.227	0.345	0.73	1.081	0.245	0.331	0.74	0.694	1.685
hsa-mir-3940	0.054	0.163	0.333	0.739	1.056	0.173	0.324	0.746	0.766	1.455
hsa-mir-218-1	0.059	0.178	0.332	0.74	1.061	0.189	0.323	0.747	0.749	1.504
hsa-mir-942	-0.054	0.164	-0.329	0.742	0.947	0.156	-0.338	0.735	0.686	1.308
hsa-mir-1304	0.053	0.163	0.326	0.744	1.055	0.172	0.318	0.751	0.766	1.452
hsa-mir-3176	0.056	0.172	0.326	0.745	1.058	0.182	0.317	0.751	0.755	1.482
hsa-mir-3926-2	-0.075	0.23	-0.326	0.745	0.928	0.213	-0.338	0.735	0.591	1.456
hsa-mir-548v	0.056	0.171	0.326	0.745	1.057	0.181	0.317	0.751	0.756	1.478
hsa-mir-802	0.054	0.167	0.326	0.745	1.056	0.176	0.317	0.751	0.761	1.464
hsa-mir-934	0.107	0.328	0.325	0.745	1.113	0.365	0.308	0.758	0.585	2.118
hsa-mir-3144	-0.076	0.235	-0.324	0.746	0.927	0.218	-0.337	0.736	0.585	1.469
hsa-mir-1294	0.058	0.182	0.318	0.75	1.06	0.193	0.309	0.757	0.742	1.513
hsa-mir-935	0.052	0.165	0.317	0.751	1.054	0.174	0.309	0.757	0.763	1.455
hsa-mir-329-2	-0.059	0.187	-0.315	0.752	0.943	0.176	-0.325	0.745	0.654	1.36
hsa-mir-708	0.055	0.172	0.316	0.752	1.056	0.182	0.308	0.758	0.753	1.48
hsa-mir-200c	0.049	0.16	0.302	0.762	1.05	0.168	0.295	0.768	0.766	1.438
hsa-mir-1229	-0.05	0.167	-0.301	0.763	0.951	0.159	-0.309	0.757	0.685	1.32
hsa-mir-329-1	-0.053	0.184	-0.29	0.772	0.948	0.175	-0.298	0.766	0.661	1.36
hsa-mir-507	0.084	0.291	0.288	0.773	1.088	0.317	0.277	0.782	0.615	1.924
hsa-mir-3690	-0.046	0.162	-0.285	0.776	0.955	0.154	-0.291	0.771	0.696	1.311
hsa-mir-191	-0.045	0.162	-0.28	0.779	0.956	0.155	-0.287	0.774	0.695	1.313
hsa-mir-3618	-0.076	0.273	-0.279	0.78	0.927	0.253	-0.29	0.772	0.543	1.582
hsa-mir-379	-0.044	0.161	-0.276	0.783	0.957	0.154	-0.282	0.778	0.698	1.311
hsa-mir-3942	0.045	0.167	0.272	0.786	1.046	0.175	0.266	0.79	0.754	1.452
hsa-mir-581	-0.046	0.171	-0.27	0.787	0.955	0.163	-0.276	0.782	0.683	1.334
hsa-mir-513a-2	0.102	0.389	0.263	0.792	1.108	0.431	0.25	0.802	0.517	2.375
hsa-mir-154	0.044	0.166	0.263	0.793	1.045	0.173	0.257	0.797	0.755	1.445
hsa-let-7g	0.042	0.162	0.261	0.794	1.043	0.169	0.256	0.798	0.759	1.434
hsa-mir-106a	-0.042	0.161	-0.258	0.797	0.959	0.155	-0.263	0.793	0.699	1.316
hsa-mir-542	-0.042	0.163	-0.257	0.797	0.959	0.156	-0.263	0.793	0.697	1.319
hsa-mir-19a	-0.041	0.162	-0.252	0.801	0.96	0.156	-0.257	0.797	0.698	1.32
hsa-mir-454	-0.04	0.161	-0.25	0.803	0.96	0.155	-0.255	0.799	0.7	1.317
hsa-mir-576	-0.037	0.161	-0.231	0.818	0.964	0.155	-0.235	0.814	0.703	1.321
hsa-mir-504	0.037	0.164	0.228	0.819	1.038	0.17	0.224	0.823	0.753	1.432
hsa-mir-3939	-0.049	0.214	-0.228	0.82	0.953	0.204	-0.233	0.816	0.627	1.448
hsa-mir-545	-0.036	0.161	-0.222	0.824	0.965	0.155	-0.226	0.821	0.704	1.323
hsa-mir-543	-0.037	0.172	-0.217	0.828	0.963	0.165	-0.221	0.825	0.688	1.349
hsa-mir-874	0.035	0.165	0.214	0.83	1.036	0.171	0.211	0.833	0.75	1.432
hsa-mir-541	0.037	0.176	0.211	0.833	1.038	0.183	0.207	0.836	0.735	1.465
hsa-mir-320b-2	-0.034	0.164	-0.209	0.834	0.966	0.158	-0.213	0.832	0.701	1.333
hsa-mir-92b	-0.034	0.164	-0.206	0.837	0.967	0.158	-0.209	0.834	0.701	1.333
hsa-mir-3187	-0.035	0.175	-0.198	0.843	0.966	0.169	-0.202	0.84	0.686	1.36
hsa-mir-1258	0.043	0.218	0.195	0.845	1.044	0.227	0.191	0.848	0.681	1.6
hsa-mir-636	0.032	0.168	0.193	0.847	1.033	0.173	0.19	0.849	0.743	1.435
hsa-mir-1295	-0.032	0.17	-0.19	0.849	0.968	0.164	-0.193	0.847	0.694	1.35
hsa-mir-1276	0.048	0.267	0.18	0.857	1.049	0.28	0.176	0.86	0.622	1.77
hsa-mir-493	0.028	0.161	0.176	0.86	1.029	0.165	0.174	0.862	0.751	1.41
hsa-mir-675	0.028	0.162	0.174	0.862	1.029	0.167	0.171	0.864	0.749	1.413
hsa-mir-1275	-0.029	0.17	-0.17	0.865	0.972	0.165	-0.172	0.863	0.696	1.356
hsa-mir-432	0.027	0.163	0.166	0.868	1.027	0.167	0.164	0.87	0.747	1.413
hsa-mir-3687	-0.028	0.171	-0.165	0.869	0.972	0.166	-0.168	0.867	0.695	1.36
hsa-mir-205	-0.025	0.163	-0.154	0.877	0.975	0.159	-0.156	0.876	0.708	1.343
hsa-mir-373	0.053	0.345	0.154	0.878	1.055	0.364	0.15	0.881	0.536	2.074
hsa-mir-30b	0.024	0.161	0.151	0.88	1.025	0.165	0.149	0.881	0.747	1.406
hsa-mir-3174	0.026	0.17	0.151	0.88	1.026	0.174	0.149	0.881	0.736	1.431
hsa-mir-561	0.026	0.176	0.148	0.882	1.026	0.181	0.146	0.884	0.727	1.449
hsa-mir-513c	0.028	0.196	0.144	0.885	1.029	0.202	0.142	0.887	0.7	1.511
hsa-mir-1298	0.035	0.253	0.14	0.888	1.036	0.262	0.138	0.89	0.631	1.701
hsa-mir-32	-0.022	0.164	-0.135	0.892	0.978	0.16	-0.137	0.891	0.71	1.348
hsa-mir-1284	0.024	0.179	0.135	0.893	1.024	0.183	0.133	0.894	0.721	1.455
hsa-mir-30c-2	0.022	0.164	0.134	0.893	1.022	0.168	0.133	0.895	0.741	1.41
hsa-mir-506	-0.026	0.199	-0.131	0.896	0.974	0.193	-0.132	0.895	0.66	1.438
hsa-mir-202	0.022	0.174	0.128	0.898	1.023	0.178	0.127	0.899	0.726	1.44
hsa-mir-103-1	0.019	0.162	0.12	0.904	1.02	0.165	0.119	0.905	0.742	1.401
hsa-mir-3140	-0.025	0.21	-0.12	0.905	0.975	0.205	-0.121	0.904	0.646	1.471
hsa-mir-3648	0.018	0.161	0.109	0.913	1.018	0.164	0.108	0.914	0.742	1.396
hsa-mir-490	0.045	0.42	0.106	0.916	1.046	0.439	0.104	0.917	0.459	2.382
hsa-mir-513a-1	-0.035	0.368	-0.095	0.924	0.965	0.355	-0.097	0.923	0.47	1.985
hsa-mir-892b	-0.034	0.367	-0.092	0.926	0.967	0.355	-0.094	0.925	0.471	1.985
hsa-mir-450a-1	0.015	0.164	0.092	0.927	1.015	0.166	0.091	0.927	0.736	1.399
hsa-mir-876	0.026	0.285	0.092	0.927	1.027	0.293	0.091	0.927	0.587	1.795
hsa-mir-381	0.015	0.161	0.091	0.928	1.015	0.164	0.09	0.928	0.74	1.392
hsa-mir-134	-0.014	0.162	-0.089	0.929	0.986	0.16	-0.089	0.929	0.717	1.354
hsa-mir-1274b	-0.013	0.164	-0.082	0.935	0.987	0.162	-0.082	0.934	0.716	1.36
hsa-mir-758	0.012	0.161	0.074	0.941	1.012	0.163	0.073	0.942	0.738	1.387
hsa-mir-767	0.016	0.209	0.074	0.941	1.016	0.212	0.074	0.941	0.675	1.529
hsa-mir-513b	0.021	0.295	0.072	0.943	1.021	0.302	0.071	0.944	0.573	1.822
hsa-mir-133b	-0.01	0.17	-0.059	0.953	0.99	0.168	-0.059	0.953	0.71	1.381
hsa-mir-466	0.013	0.219	0.058	0.954	1.013	0.221	0.058	0.954	0.66	1.554
hsa-mir-2278	-0.011	0.252	-0.045	0.964	0.989	0.25	-0.045	0.964	0.603	1.621
hsa-mir-1910	-0.007	0.171	-0.044	0.965	0.993	0.17	-0.044	0.965	0.71	1.388
hsa-mir-3610	0.008	0.171	0.044	0.965	1.008	0.172	0.044	0.965	0.721	1.408
hsa-mir-18b	0.006	0.177	0.034	0.973	1.006	0.178	0.034	0.973	0.712	1.422
hsa-mir-362	0.004	0.163	0.023	0.982	1.004	0.163	0.022	0.982	0.73	1.38
hsa-mir-491	-0.004	0.166	-0.022	0.982	0.996	0.165	-0.022	0.982	0.72	1.379
hsa-mir-433	-0.004	0.187	-0.022	0.983	0.996	0.187	-0.022	0.982	0.69	1.438
hsa-mir-642a	0.003	0.16	0.019	0.985	1.003	0.161	0.019	0.985	0.732	1.374
hsa-mir-450b	0.003	0.164	0.016	0.987	1.003	0.164	0.016	0.987	0.728	1.382
hsa-mir-550a-1	-0.002	0.165	-0.009	0.993	0.998	0.165	-0.009	0.993	0.723	1.38
hsa-mir-382	0	0.161	-0.002	0.999	1	0.161	-0.002	0.999	0.73	1.369
